# Supplementary material for: Staff-to-resident abuse in nursing homes: a scoping review
Source: BMC Geriatr. 2022 Jul 6;22:563. doi: 10.1186/s12877-022-03243-9 (PMC9261065; doi:10.1186/s12877-022-03243-9)
Supplement: Supplementary file 2 — Additional file 2: Supplementary Material S2. Raw data per study [file 12877_2022_3243_MOESM2_ESM.xlsx]

## Sheet: Types and prevalence
Author(s) (Year)	Country of study centre(s)	Aim	Study design	Participants, sample size and number of institutions	Sampling strategy	Reference time (retrospective/prospective)	Characteristics of residents (e.g. gender, age)	Characteristics of staff members (e.g. gender, age, professional experience)	Type of abuse	Data collection	Data analysis	Observed prevalence per type of abuse (by staff)	Committed prevalence per type of abuse (by staff)	Reported prevalence per type of abuse (by residents and/or others)	Associated/influencing factors related to the residents (e.g. gender, disease, age)	Associated/influencing factors related to the staff members (e.g. gender, age, education, experience)	Associated/influencing factors related to the nursing home (e.g. country, region)
Botngård et al. (2020)	Norway	To 1) estimate the prevalence of observed and perpetrated staff-to-resident abuse in Norwegian nursing homes and 2) explore demographic differences between staff who reported perpetrating and not-perpetrating acts of abuse.	Cross-sectional study	Nursing staff (n=3693) from 100 nursing homes	Random sampling of ten percent of nursing homes in Norway	Retrospective (one year)	na	na	- Psychological abuse - Physical abuse - Financial/material abuse - Sexual abuse - Neglect	Structured questionnaire	Descriptive statistics, Chi-square test	At least one incident of abuse: 76% - Neglect: 57.8% - Psychological abuse: 62.4% - Physical abuse: 23.2% - Financial/material abuse: 2.1% - Sexual abuse: 1.6%	At least one incident of abuse: 60.3% - Neglect: 46.9% - Psychological abuse: 40.5% - Physical abuse: 9.6% - Financial/material abuse: 1.1% - Sexual abuse: 0.4%	na	na	Psychological abuse*: - Higher-educated staff Physical abuse*: - Male gender - Higher-educated staff Neglect*: - Female gender - Higher-educated staff Psychological abuse**: - Gender - Age Physical abuse**: - Age Neglect**: - Age	na
Andela et al. (2018)	France	To explore the nature of the relationship between neglect and abusive behaviors and several job demands and organizational resources.	Cross-sectional study	Nursing staff (n=481, 28% nurses) from 109 nursing homes	Convenience sampling of all nursing homes from one region of East France	Retrospective	na	na	Abuse (not limited to a specific type)	Structured questionnaire	Regression analysis	na	na	na	na	Neglect*: - Emotional demands - Emotional dissonance - Lower quality of the relationships with colleagues - Lower quality of the relationships with the team supervisor Abuse*: - Emotional demands - Emotional dissonance - Lower quality of the relationships with colleagues - Lower quality of the relationships with the team supervisor Neglect**: - Workload Abuse**: - Workload	na
Cooper et al. (2018)	UK	To report the prevalence of staff abusive behaviours towards care home residents.	Cross-sectional study	Nursing staff (n=1544) from 92 care homes	na	Retrospective (three months)	na	na	- Physical abuse - Verbal abuse - Neglect	Structured questionnaire	Descriptive statistics, Chi-squared test, regression analysis	At least sometimes or more frequent: Observed or committed abuse or neglect: 51%	At least sometimes or more frequent: Observed or committed abuse or neglect: 51%	na	Physical and verbal abuse happened at least sometimes*: - Higher resident quality of life Physical and verbal abuse happened at least sometimes**: - Neuropsychiatric symptoms - Dementia severity	Physical and verbal abuse happened at least sometimes*: - Higher staff burnout depersonalisation scores	Physical and verbal abuse happened at least sometimes**: - Staff-to-resident ratio - Number of residents - Number of permanent staff - Number of agency/bank staff - Environmental quality
Wangmo et al. (2017)	Switzerland	To understand why and how abuse and neglect occurs, factors that contribute to such incidents, and most importantly, find measures to prevent such occurrences from the perspective of nursing care providers.	Qualitative study	Nursing staff (n=23, twelve nursing assistants and eleven qualified nurses with three in managerial positions) from three nursing homes (n=12), one inpatient geriatric center (n=7), and the regional home care provider (n=4)	Purposive sampling	Retrospective	na	na	Abuse (not limited to a specific type)	Structured interview	Thematic analysis	na	na	na	Abuse and neglect****: - People with dementia or any elder people that cannot defend themselves - Aggression toward care providers - People who were alone	Abuse and neglect****: - Lacking experience - Poor education/training - Not knowing personal limitations - Stressful work situation	Abuse and neglect****: - Lack of care personnel - Poor team culture
Habjanič & Lahe (2012)	Slovenia	To analyse whether nursing home accommodation protects frail older people from mental, physical and financial abuse.	Cross-sectional study	Residents (n=128) from seven nursing homes	Random sampling of residents from randomly selected nursing homes from the two major Slovenian cities and their surrounding areas (Ljubljana, Maribor)	Retrospective (six months)	na	na	- Mental abuse - Physical abuse - Financial abuse	Structured questionnaire	Descriptive statistics, regression analysis	na	na	Any mental abuse: 56.3% Any physical abuse: 7.8% Any financial abuse: 32.8%	na	na	na
Frazao et al. (2015)	Portugal	To provide a better knowledge about physical abuse against elderly people in institutional settings, in order to contribute to a timely detection, correct forensic diagnosis and prevention of these cases.	Secondary data analysis	Forensic medical reports of nursing home residents (n=59)	All reports of the Portugese northern region	Retrospective (2003-2014)	- Female: 79.7% - 75 years or older: 75.9% - Mean age of 79.7 (Min 66, Max 107) - Without a partner or divorced: 51.5% - Single: 39.4% - Living in a long term care facility: 100% Degree of disability: - Mild/moderate: 37.3% - Severe: 55.9% Characteristics of disability: - Multiple disabilities: 54.5% - Motor disability: 21.8% - Unable to communicate: 47,2%	na	- Physical Abuse - Neglect	Document analysis	Descriptive statistics, correlation analysis	na	na	- Non suggestive physical abuse: 93,2% - Suggestive physical abuse: 6,8% - Highly suggestive neglect: 52.7% - Suggestive neglect: 16.4%	Neglect*: - Degree of disability* Neglect**: - Sex - Age - Type of disability Physical abuse**: - Degree of disability - Sex - Age - Type of disability	na	na
Blumenfeld Arens et al. (2017)	Switzerland	To describe the overall prevalence of observed emotional abuse, neglect, and physical abuse, and to compare SCUs and non SCUs concerning the frequency of observed emotional abuse, neglect, and physical abuse, and to explore the relationship of resident-related characteristics, staff outcome/charakteristics, and organizational/enironmental factors with observed elder abuse.	Secondary data analysis	Administrators, unit managers, and nurses (n=4599) from 156 nursing homes	Random sample of ten percent of approximately 1600 nursing homes across Switzerland, stratified according to language region and size	Retrospective (2012-2013)	na	na	- Emotional abuse - Neglect - Physical abuse	Structured questionnaire and document analysis	Descriptive statistics, regression analysis	- Emotional abuse: 50.8% - Neglect: 23.7% - Physical abuse: 11.4%	na	na	Emotional abuse*: - Verbal aggression of residents - Sexual aggression of residents Neglect*: - Sexual aggression of residents Emotional abuse**: - Physical aggression of residents - Resident care dependency - Mean age of residents Neglect**: - Verbal aggression of residents - Physical aggression of residents - Resident care dependency - Mean age of residents	Emotional abuse*: - Emotional exhaustion - Higher workload - Male gender Neglect*: - Higher workload Emotional abuse**: - Intention to leave - Job satisfaction - Age Neglect**: - Emotional exhaustion - Intention to leave - Job satisfaction - Age - Gender	Emotional abuse*: - Team work and resident safety climate Neglect*: - Team work and resident safety climate Emotional abuse**: - Unit type (SCUs, non-SCUs, and others) - Job autonomy - Number of staff Neglect**: - Unit type (SCUs, non-SCUs, and others) - Job autonomy - Number of staff
Natan & Lowenstein (2010), Natan et al. (2010)	Israel	To examine and analyse major variables affecting maltreatment of elderly nursing home residents.	Cross-sectional study	Nursing staff (n=510, 47% nurses) from 24 nursing homes and 22 nursing home directors	Random sampling of 24 of all nursing homes in Israel	Retrospective (one year)	na	na	- Maltreatment - Physical abuse - Mental abuse - Sexual abuse - Financial abuse - Mental neglect - Physical neglect	Structured questionnaire	Descriptive statistics, inferential statistics (non-parametric tests)	na	One or more types of maltreatment: 54% Total number of maltreatments: n=513, thereof - Mental neglect: 34% (n=175) - Physical neglect: 30% (n=155) - Mental abuse: 23% (n=118) - Physical abuse: 12% (n=63) - Sexual abuse: 0.1% - Financial abuse: 0.1%	na	Physical abuse*: - Gender (more often female) Mental neglect*: - Gender (more often female) - Cognitive status (more often demented) Physical abuse**: - Age - Health status - Cognitive status - Social ties Mental abuse**: - Gender - Age - Health status - Cognitive status - Social ties Mental neglect**: - Age - Health status - Social ties Physical neglect**: - Gender - Age - Health status - Cognit…	Physical abuse*: - Burnout (emotional fatigue, depersonalization) - Attitudes towards elders (negative correlation) Mental abuse*: - Experience working with elders - Burnout (emotional fatigue, depersonalization) - Attitudes towards elders (negative correlation) - Qualification level Mental neglect*: - Experience working with elders - Emotional fatigue Physical neglect*: - Experience working with…	Mental neglect*: - Higher number of inpatient beds - Higher number of nurses - Higher number of nursing aides - Higher staff turnover Physical neglect*: - Higher number of inpatient beds - Higher number of nurses - Higher number of nursing aides - Higher staff turnover - Higher staff-patient ratio Physical abuse**: - Number of inpatient beds - Number of nurses - Number of nursing aides - Staff tu…
Buzgová & Ivanová (2009)	Czech Republic	To describe employees’ and residents' lived experiences of elder abuse.	Qualitative study, secondary data analysis	Nursing home staff (n=28) and residents (n=20) from four nursing homes and two nursing home managers (from outside these institutions) Documents about improper behavior of employees in residential homes (n=11)	Snowball sampling	Retrospective (not specified for qualitative study; 2003-2007 for secondary data analysis)	na	na	- Rights violation - Financial abuse - Psychological abuse - Physical abuse - Neglect	Unstructured interview (qualitative study), document analysis (secondary data analysis)	Qualitative phenomenological analysis (qualitative study), descriptive statistics (secondary data analysis)	na	na	na	Abuse****: - Residents’ personal characteristics - Isolation from family members	Abuse****: - Employee burnout - Employees’ personal problems - Inadequate education	Abuse****: - Poor organization of work - Regimen in an institution - Staff shortages
Malmedal et al. (2009)	Norway	To describe the frequency and types of inadequate care in nursing homes as reported and committed by nursing staff.	Cross-sectional study	Nursing staff (n=616, 20% nurses, 57% licensed practical nurses, 12% nursing aides, 10% others or unknown) from 16 nursing homes	Random sampling of nursing homes in one county of Norway, stratified according to location (city/countryside) and size	Retrospective (unlimited)	na	na	Abuse (not limited to a specific type)	Structured questionnaire	Descriptive statistics	At least one act of inadequate care: 91%	At least one act of inadequate care: 87% (most of them reported that this happened once a month or less)	na	na	na	na
Page et al. (2009)	USA	To examine and compare patterns of elder mistreatment and abuse by paid caregivers in three long-term care settings: nursing home, paid home care, and assisted living.	Secondary data analysis	Relatives or persons responsible for nursing home residents (n=458)	na	Retrospective (one year)	na	na	- Physical abuse - Caretaking abuse - Verbal abuse - Emotional abuse - Neglect - Sexual abuse - Material abuse	Structured questionnaire	Descriptive statistics, regression analysis	na	na	- Physical abuse: 5.4% - Caretaking abuse: 17.4% - Verbal abuse: 13.2% - Emotional abuse: 14.9% - Neglect: 21.3% - Sexual abuse: na - Material abuse: 11.0%	na	na	na
Allen et al. (2003)	USA	To investigate abuse and neglect concerns from the nursing home resident’s perspective.	Secondary data analysis	Complaints about abuse received by the Connecticut Ombudsman Program (n=269) from all nursing homes in Connecticut (n=261)	All complaints	Retrospective (1998-2000)	na	na	- Physical abuse - Verbal abuse - Financial abuse - Sexual abuse - Neglect	na	Descriptive statistics, regression analysis	na	na	One or more accounts of abuse, neglect or financial abuse: 47% - Physical abuse: 41% - Verbal abuse: 19% - Neglect: 19% - Sexual abuse: 6% - Financial abuse: 6%	na	na	Abuse*: - Higher number of nursing home beds - Unionized staff - Semi-private rate Abuse**: - Profit Status - Religious affiliation - Private rate - Percentage of Medicaid beds - Total citations - Rural setting - Staff-to-resident ratio - Continuing care home - Presence of volunteers
Georgen (2001)	Germany	To gather preliminary offender, observer, and victim data on violence in German nursing homes.	Cross-sectional study	Nursing staff (n=80, 48% nurses) from nine nursing homes	Convenience sampling in two federal states of Germany	Retrospective (one year)	na	na	- Physical abuse - Psychological abuse - Neglect	Structured questionnaire	Descriptive statistics, correlation analysis	At least one incident of abuse or neglect: 66% (n=53): - Physical abuse: 23% - Psychological abuse: 59%	At least one incident of abuse and neglect: 79% (n=63): - Physical abuse: 6%	na	na	Abuse and neglect*: - Feeling of burnout - Feeling of overstrain - Feeling of worn out - Emotionally exhausted - Perception of hands-on contact with residents as stressful - Difficulties creating a relaxed atmosphere when interacting with residents - Feeling of working too hard - Time pressure - Sleep disorders - Other physical symptoms - Irritability - Coping strategies of reporting sick - Intak…	na
Andela et al. (2021)	France	To analyze the relationship between caregivers’ burnout and the risk of neglect and abuse toward the elderly in nursing homes.	Cross-sectional study	Nursing staff (n=481, 28% nurses) from 109 nursing homes	Convenience sampling of all nursing homes from one region of East France	Retrospective	na	na	Abuse (not limited to a specific type)	Structured questionnaire	Regression analysis	na	na	na	na	Higher levels of neglect and abuse*: - Emotional exhaustion - Depersonalization - Workload - Emotional demands Lower level of neglect and abuse*: - Personal Accomlishment - Higher quality of relationships with colleagues and the team supervisor	na
Bužgová & Ivanová (2011)	Czech Republic	To define the extent, nature and causes of employees' unethical conduct towards clients in nursing homes.	Cross-sectional study	Nursing staff (n=454) and residents (n=488) from twelve nursing homes	Random sampling of nursing homes in one area of the Czech Republic, stratified according to size and location (several districts)	Retrospective (one year)	na	na	- Physical abuse - Psychological abuse - Sexual abuse - Financial abuse - Neglect	Structured questionnaire	Descriptive statistcs, correlation analysis	At least once a form of elder abuse: 65% - Physical abuse: 30% - Sexual abuse: 0.7% - Neglect: 9%	At least one form of elder abuse: 54% - Psychological abuse: 46% - Physical abuse: 12% - Sexual abuse: 0.7% - Neglect: 1%	Experienced some form of abuse: 11% Wittnessed some form of abuse: 5% Experienced psychological abuse: 10% Wittnessed psychological abuse: 4% Experienced physical abuse: <2% Wittnessed physical abuse: <1% Sexual abuse: almost unmentioned (no details) Neglect: almost unmentioned (no details)	Psychological abuse*: - Confrontational residents - Aggressive residents - Calm, stable, friendly, and peaceful residents - Satisfaction with nursing care - Satisfaction with accomodation - Satisfaction with activities Physical abuse*: - Confrontational residents - Aggressive residents - Residents who were not often visited - Dementia - Requiring psychiatric care Abuse (no details on type of abus…	Psychological abuse*: - Education in the field of social science - Length of practice - Level of burnout - Personal traits (exhausted or dominant) - Dissatisfaction with working condition - Not motivated by managers - Job stress - Dissatisfaction with average salary Physical abuse*: - Personal traits (dominant or authoritative) - Dissatisfaction with working condition - Not motivated by managers …	na
Griffore et al. (2009)	USA	To describe abuse and neglect of adults age 65 and older in Michigan nursing homes, as reported by members of their families.	Cross-sectional study	Relatives of nursing home residents (n=452)	Random digit dialing	Retrospective (one year)	na	na	- Physical abuse - Caretaking mistreatment - Verbal abuse - Emotional or psychological abuse - Neglect - Sexual abuse - Material abuse	Structured questionnaire	Descriptive statistics	na	na	- Physical abuse: 74.2% - Caretaking mistreatment: 82% - Verbal abuse: 83.5% - Emotional or psychological abuse: 79.5% - Neglect: 86.9% - Sexual abuse: 40% - Material abuse: 71.9%	na	na	na
Malmedal et al. (2014)	Norway	To investigate factors that influence the probability that staff will commit acts of inadequate care, abuse, and neglect.	Cross-sectional study	Nursing staff (n=616) from 16 nursing homes	Random sampling of nursing homes, stratified according to location (city/countryside) and size	Retrospective	na	na	- Emotional abuse - Physical abuse - Neglect	Structured questionnaire	Descriptive statistics, regression analysis	na	- Neglect: 76.7% - Physical abuse: 39.8% - Emotional abuse: 30.0 %	na	Neglect*: - Resident aggression Emotional abuse*: - Resident aggression Physical abuse*: - Resident aggression	Neglect*: - Job satisfaction - Care related conflicts - Non-Care related conflicts Emotional abuse*: - High school level education - College level education - Job satisfaction Physical abuse*: - Age - College level education - Care related conflicts - Non-care related conflicts Neglect**: - Age - High school level education - College level education - Caregiver experience Emotional abuse**: - Age…	Neglect*: - Staff density - Nursing home location (rural/urban) Emotional abuse*: - Nursing home location (rural/urban) Neglect**: - Nursing home size Emotional abuse**: - Nursing home size - Staff density Physical abuse**: - Staff density - Nursing home location (rural/urban) - Nursing home size
Castle (2012)	USA	To examine reports of the magnitude of resident abuse.	Cross-sectional study	Nurse aides (n=3433)	Random sampling of nurse aides in the Pennsylvania registry	Retrospective (three months)	na	na	- Verbal abuse - Physical abuse - Psychological abuse - Caregiving abuse - Medication abuse - Material abuse - Sexual abuse	Structured questionnaire	Descriptive statistics	Verbal abuse: - Argumentative with resident: 36% - Humiliating remarks: 29% - Yelling: 27% - Cursing: 27% - Insulting remarks: 25% Physical abuse: - Pushing, grabbing, or pinching: 6% - Deliberately hurt resident: 4% - Hit or throw things at resident: 4% - Pulling hair or kicking: 3% - Other physical abuse: 3% Psychological abuse: - Intimidation: 28% - Threatening remarks: 26% - Critical remarks:…	na	na	na	na	na
Conner et al. (2011)	Canada	To examine the influence of cognitive impairment, physical impairment, behaviour problems, and age on abuse and neglect.	Cross-sectional study	Persons responsible for a person in long-term care (n=1002)	Random sampling	Retrospective (one year)	na	na	- Physical abuse - Caretaking abuse - Verbal abuse - Emotional abuse - Neglect - Sexual abuse - Material abuse	Structured questionnaire	Structural equation modeling	na	na	na	Abuse*: - Physical impairment - Behavior problems - Age Abuse**: - Cognitive impairment	na	na
Lim (2020)	Korea	To explore the factors affecting the mistreatment of the resident by the care workers and to examine the relationship between the risk factors and mistreatment.	Cross-sectional study	Nursing home staff (n=1473, n=1075 with care-related qualification)	Random sampling of nursing homes and staff	na	na	na	Abuse (not limited to a specific type)	Structured questionnaire	Descriptive statistics, regression analysis	na	na	na	Abuse*: - Higher nursing care level	Abuse*: - Work period in long-term care - Resilience - Attitude towards mistreatment Abuse**: - Gender - Qualification related to care	Abuse*: - Size of facility (≥ 10 or more) - Lower autonomy at work - Institutional care environment - Family and community support for residents Abuse**: - Number of night shifts
Moore (2017)	UK	To determine the qualifications held by staff who had perpetrated abuse in private sector care and nursing homes for older people during a 12-month period.	Cross-sectional study	Nursing staff with at least one commited abuse within the last 12 months (n=950)	na	Retrospective (one year)	na	na	- Physical abuse - Psychological abuse - Financial abuse - Neglect - Sexual abuse - Discriminatory abuse	Structured questionnaire	Descriptive statistics	na	na	na	na	Physical abuse*** - Nursing qualification/registration Psychological abuse*** - Nursing qualification/registration Financial abuse*** - Nursing qualification/registration Neglect*** - Nursing qualification/registration Sexual abuse*** - Nursing qualification/registration Discriminatory abuse*** - Nursing qualification/registration	na
Moore (2017)	UK	To explore the extent and causes of abuse in independent-sector nursing homes for older people.	Cross-sectional study	Nursing staff (n=138) from five nursing homes	Convenience sampling in four local authority areas	Retrospective (categories: 12 months, 1-3 years, >3years)	na	na	- Physical abuse - Psychological abuse - Financial abuse - Neglect - Sexual abuse - Other	Structured questionnaire	Descriptive statistics	- Psychological abuse: 47.6% - Neglect: 31.9% - Physical abuse: 20% - Financial abuse: 0% - Sexual abuse: 0% - Other: 0%	na	na	na	na	na
Schiamberg et al. (2012)	USA	To estimate prevalence of physical abuse in nursing homes and to identify individual and social/contextual risk factors of physical abuse.	Cross-sectional study	Relatives of nursing home residents (n=452)	Random digit dialing	Retrospective	na	na	- Physical abuse - Sexual abuse	Structured questionnaire	Descriptive statistics	na	na	- Physical abuse: 27% - Sexual abuse: 11%	Abuse*: - Age - Acitivity of daily living abilities - Nonstaff/resident-to-resident abuse - Behavioral problems Abuse**: - Gender - Education - Alzheimer's disease - Cogn. impairment - Emotional closeness to family	na	na
Wang et al. (2009)	Taiwan	To test the most effective model for explaining caregiver factors contributing to caregiver psychological abuse behavior.	Cross-sectional study	Nursing staff (n=183) from seven nursing homes	Random sampling in southern areas of Taiwan	Retrospective	na	na	Psychological abuse	Structured questionnaire	Confirmatory factor analysis	na	na	na	na	Abuse*: - Work stress - Lack of social ressources - More years of education	na
Zhang et al. (2010)	USA	To estimate the incidence of elder neglect in nursing homes and identify the individual and contextual risks associated with elder neglect.	Cross-sectional study	Relatives of nursing home residents (n=414)	Random sampling	Retrospective (one year)	na	na	Neglect	Structured questionnaire	Descriptive statistics, regression analysis	na	na	Neglect: 21%	Neglect*: - Higher number of activities of daily living limitations Neglect**: - Age - Maritial status - Gender - Education - Behavioral problems - Memory problems - Visits less than once a month - Perceived emotional closeness - Monitor frequently	na	Neglect*: - Resident-to-resident abuse - Rural area
Wang et al. (2005)	Taiwan	To explored the state and the correlated factors of psychological abuse behavior among caregivers in long-term care facilities in Taiwan.	Cross-sectional study	Nursing staff (n=114, 49% nurses) from different nursing homes (n not reported)	Random sampling	Retrospective	na	na	Psychological abuse	Structured questionnaire	Descriptive statistics, regression analysis	na	na	Psychological abuse: 99.1%	na	Psychological abuse*: - Professional status - No geriatric nursing training - Age - Caregiver burden Psychological abuse**: - Gender - Education level - Income status - Maritial status	Psychological abuse**: - Institutional rank
Harris & Benson (2000)	USA	To investigate the problem of theft from patients.	Cross-sectional study	Nursing home staff (n=1116, 29.7% nursing aides, unknown number of nurses and other staff) from 47 nursing homes	Random sampling of 100 nursing homes, stratified according to states, ownership, and size	Retrospective (one year)	na	na	Theft (financial/material abuse)	Structured questionnaire	Descriptive statistics, t-test	Theft: 25.4%	Theft: 1.5%	na	na	Theft*: - Frequent abuse from patients - Negative attitudes towards patients	na
Jogerst et al. (2006)	USA	To evaluate the association of nursing home abuse reported by employees in Iowa licensed nursing homes.	Cross-sectional study	Administrators (n=292) and directors (n=306) from 369 nursing homes	Convenience sampling	Retrospective (one year)	na	na	Abuse (not limited to a specific type)	Structured questionnaire	Descriptive statistics, t-test, correlation analysis, regression analysis	na	na	na	na	na	Abuse*: - Higher number of certified nursing home beds - Lower nursing home percent occupancy Abuse**: - Total nursing home deficiencies - Nursing home location metropolitan area

## Sheet: Description and experience
Author(s) (Year)	Country of study centre(s)	Aim	Study design	Participants, sample size and number of institutions	Sampling strategy	Type of abuse	Data collection	Data analysis	Description and experience
Myhre et al. (2020)	Norway	To explore nursing home leaders’ perceptions of elder abuse and neglect.	Qualitative study	Managers (n=28) from twelve nursing homes	Theoretical sampling of participants until saturation of data (in all nursing homes in six municipalities in Norway)	- Psychological abuse - Physical abuse - Financial abuse - Sexual abuse - Neglect	Focus group interview	Constant comparative method with a grounded theory approach	Staff-to-resident abuse was considered as 'An unthinkable event’ and to be difficult to talk about and viewed as not being in accordance with the leaders’ trust in their employees.
Figueredo Borda & Zabalegui Yarnoz (2015)	Uruguay	To describe the care relationships between caregivers and elderly people in nursing homes.	Qualitative study	Nursing staff (n=7), managers (n=8), and residents (n=8) from nine nursing homes	Purposive sampling	Abuse (not limited to a specific type)	Interview (using a script, no details provided) and observation	Data gathering and analysis formed a continuous process and was alert to emerging issues (no detailed information )	- The types of elder abuse practice detected by the caregivers were physical negligence, such as familial and social abandonment, denial of food and water, and psychological negligence in the form of isolation in the nursing home itself. - Verbal abuse consisted of shouting, callous treatment, and disparaging comments toward dependent individuals. - Physical abuse included impacts against the wal…
Winterstein (2012)	Israel	To understand the meanings that nurses ascribe to elder neglect through their perceptions and professional experience with older people and to throw light on nurses’ significant role in this encounter.	Qualitative study	Nurses (n=30) from nursing homes (n not reported)	Purposive sampling	Neglect	Semi-structured interview	Phenomenological analysis	Four themes: - Neglect from within relates to what happens after admission to the long-term care facility at the hands of staff members: A gap is revealed between the theoretical understanding of what neglect includes and how to define and distinguish between neglect and abuse. - Between professional and personal: The experience of the encounter with neglected elders makes it difficult to disting…
Cohen & Shinan-Altman (2011)	Israel	To examine the attitudes of the veteran Jewish, Arab, and new immigrant nursing aides to elder abuse, and to examine demographic and work-related factors associated with these attitudes in the three groups.	Cross-sectional study	Nursing aides (n=188; n=31 veteran Israeli Jews, n=38 Israeli Arabs, n=119 new immigrants) from 18 nursing homes	na	Abuse (not limited to a specific type)	Structured questionnaire	Descriptive statistics, regression analysis	Prediction of attitudes condoning elder abuse*: - Higher work stressors mainly in the new immigrant group compared to veteran Jewish and Arab groups - Being married No prediction of attitudes condoning elder abuse**: - Study groups (veteran Israeli Jews, Israeli Arabs, new immigrants) - Age - Gender - Education - Work stressors - Burnout - Burnout among different study groups (see above)
Malmedal et al. (2009)	Norway	To describe attitudes held by nursing home staff on reporting acts of inadequate care committed by their colleagues.	Cross-sectional study	Nursing staff (n=616) from 16 nursing homes	Random sampling of nursing homes in one county of Norway, stratified according to size and location (city/countryside)	Inadequate care including abuse (not limited to a specific type)	Structured questionnaire	Descriptive statistics	Moderately or strongly agree: - Whether or not I would report an act would depend on the severity of the act: 66% (n=398) - I would not wish to report on my colleagues, there are other ways to approach the situation: 28% (n=172) - I do not feel brave enough to speak out: 21% (n=124) - If I report the act, I can expect to get support from other colleagues: 53% (n=317) - It is no use reporting anyt…
Charpentier & Soulières (2013)	Canada	To to understand the residents’ perception of abuse.	Qualitative study	Residents (n=20) from 20 nursing homes	Purposive sampling	Abuse (not limited to a specific type)	Semi-structured interview	Thematic analysis	- Abuse is conditioned by sensationalisitc media coverage. - Abuse is limited to physical mistreatment. - Abuse tends to legitimize day-to-day infringements of their rights.
Furness (2006)	UK	To find out care home managers and residents views about inspection, regulation and adult protection.	Qualitative study	Owners or managers (n=19) and residents (n=19) from 19 nursing homes	Purposive sampling	Abuse (not limited to a specific type)	Structured interview	na	- Participants mentioned following unacceptable practices which reflect their understanding of abuse: physical abuse, verbal abuse, financial abuse, mental/psychological abuse, restriction of rights, neglect, lack of choice, institutional or environment factors, medication wrongly or not administered, punishment, inadequate numbers of staff, mistreatment, rough handling, poor cleanliness of the h…
Iversen et al. (2015)	Norway	To explore nursing staff’s experiences, thoughts, and attitudes about sexual abuse against older residents in nursing homes.	Qualitative study	Nurses (n=6)	Convenience sampling	Sexual abuse	Focus group interview	Classic analysis strategy (identification of themes and categories)	Six themes: - This does not happen ... or does it?: It is unthinkable that someone can sexually assault a nursing home resident. - It's like a horror movie!: All reactions expressed negative feelings. - Should notify, but to whom?: All participants agreed that they would have reported the incident. - It's not so important with older people: Negative attitudes towards older people might be one rea…
Sandvide et al. (2006)	Sweden	To explore involved parties’ positions, and to illuminate forces and moves related to these positions, by using one involved person’s narrative.	Qualitative case study	Nursing aid (n=1)	na	Abuse (not limited to a specific type)	Semi-structured interview	Narrative analysis	The participant produced the drama provoked by initially presenting herself as a perpetrator. Instead of defending herself against blame for being in a perpetrator position, she took the sting out of blame by capturing the stigma of being a violent care provider and using blame as a countermeasure. At the same time she repudiated (in several steps) the meaning of being a violent care provider to …
Shinan-Altmann & Cohen (2009)	Israel	To assess nursing aides’ attitudes to abusive behaviors toward elderly people.	Cross-sectional study	Nursing aides (n=208) from 18 nursing homes	na	Abuse (not limited to a specific type)	Structured questionnaire	Descriptive statistics, regression analysis	Prediction of attitudes condoning abusive behaviours*: - Higher role conflict - Higher role ambiguity - Higher burnout No prediction of attitudes condoning abusive behaviours**: - Gender - Education - Income - Workload
Hirst (2002)	Canada	To articulate a definition of resident abuse as perceived by registered nurses working in long-term care institutions.	Qualitative study	Nurses (n=7) and managers (n=3) from five nursing homes	na	Abuse (not limited to a specific type)	Semi-structured interview	na	Five categories of abuse emerged: - Perception of hurt felt by older residents - Acts of omission or commission - Context of care - Intentional or unintentional - Behavioral clusters
Myhre et al. (2020)	Norway	To explore the factors that influence the reporting of adverse events related to elder abuse and neglect in nursing homes from nursing home leaders’ perspectives.	Qualitative study	Ward leaders (n=28) and managers (n=15) from 21 nursing homes	Convenience sampling in six municipalities in Norway	- Physical abuse - Psychological abuse - Financial abuse - Sexual abuse - Neglect	Focus group interview and semi-structured interview	Constant comparative analysis	- Elder abuse and neglect is underreported. - Physical, sexual and financial abuse as most serious forms of abuse. - Harm from psychological abuse is difficult to identify.
Cooper et al. (2013)	UK	To develop the first measure for anonymous reporting of abuse and neglect in care homes by eliciting care workers’ views about common abusive situations that arise and how to ask about them in a way they found acceptable.	Qualitative study	Nursing staff (n=36) from four nursing homes	Purposive sampling	Abuse (not limited to a specific type)	Focus group interview	Theoretical thematic framework approach	The participants reported that situations with potentially abusive consequences were a common occurrence, but deliberate abuse was rare. Residents waited too long for personal care, or were denied care they needed to ensure they had enough to eat, were moved safely, or were not emotionally neglected. Some care workers acted in potentially abusive ways because they did not know of a better strateg…
Moore (2019)	UK	To explore the intra-personal dynamics, personal characteristics and work experiences of three care staff who previously worked in care homes for older people and engaged in abusive practices.	Qualitative study	Nursing staff (n=3) previously worked in various nursing homes	Convenience sampling	Abuse (not limited to a specific type)	Semi-structured interview	Narrative analysis	None of the three people interviewed had intended to become care staff and reported that the interview and induction processes they experienced did little to establish their suitability for the work they would be undertaking or to prepare them for its demands. Participants expressed their generally negative perceptions of older people, particularly those living with dementia, and told of how they…

## Sheet: Preventive interventions
Author(s) (Year)	Country of study centre(s)	Aim	Study design	Participants, sample size and number of institutions	Sampling strategy	Type of abuse	Data collection	Data analysis	Recipient of intervention	Facilitator of intervention	Characteristics of intervention	Control intervention	Outcome(s)	Main results
Braaten & Malmedal (2017)	Norway	To capture information from nursing home staff’s own understanding regarding what they think and experience with regard to prevention of physical abuse of nursing home residents.	Qualitative study	Nursing home staff (n=14) from three nursing homes	Convenience sampling	Physical abuse	Focus group interview	Systematic text condensation	Not applicable	Not applicable	Not applicable	Not applicable	Not applicable	The analysis resulted in four main findings that reflect the informants’ views about what prevents physical abuse against nursing home residents: communication, building trust, skills and competence, and the work environment. Furthermore a organizational culture that fosters openness where ethical dilemmas can be discussed was ponted out as important to prevent physical abuse.
Moore (2017)	UK	To present some of the findings from an empirical project that reveal the importance of the personal value frameworks held by individual staff in the prevention of abuse of older people in private sector care homes.	Qualitative study	Nursing staff, owners, and managers (each n=12) from twelve care homes	Random sampling, based on geographical accessibility of the researcher	Abuse (not limited to a specific type)	Semi-structured interview	Grounded theoretical analytical techniques	Not applicable	Not applicable	Not applicable	Not applicable	Not applicable	Data suggest that the personal evaluations of staff towards those in their care is a significant contributory factor to the occurrence of abuse. A significant number of respondents identified the importance of personal value frameworks among staff providing care as a potential contributory factor in the prevention of abuse of older people.
DeHart et al. (2009)	USA	To identify competencies for certified nursing assistants training to prevent mistreatment from occurring.	Qualitative study	Nursing home staff and policy makers (n not reported)	Purposive sampling	Abuse (not limited to a specific type)	Structured interview	Grounded theory methods	Not applicable	Not applicable	Not applicable	Not applicable	Not applicable	Competencies essential for caregiver training to prevent mistreatment in nursing homes: dealing with definitions and policies, risks for mistreatment, communication and respect in relationship with residents, and development of a cooperative work environment.
Hsiu-Fang et al. (2009)	Taiwan	To test an educational support group intervention that provides stress relief, support, and material training to caregivers of care dependent older adults.	Quasi-experimental study (pre-post)	Nursing staff (n=100) from four nursing homes	na	Psychological abuse	Structured questionnaire (one week prior and one week following the intervention)	Descriptive statistics, inferential statistics	Nurses and nursing aides	Intervention designed by the research team, a trained graduate nurse served as group facilitator throughout the study	Eight 90-minutes session were held weekly in groups with ten to twelve subjects. The framework for the sessions was based on a multi-component framework, including education and mutual support. The program covered the content of aging and associated problems related to managing residents’ health problems, institutional elder abuse, factors associated with caregivers’ abuse behavior, relaxation an…	No intervention	- Caregivers' psychological abusive behaviors - Perceived level of work stress - Knowledge in improving geriatric care	Pre-post effect*: - Decrease of caregivers' psychological abusive behaviors - Improve of knowledge of gerontology nursing Pre-post effect**: - Caregivers' perceived level of work stress
Wangmo et al. (2017)	Switzerland	To understand why and how abuse and neglect occurs, factors that contribute to such incidents, and most importantly, find measures to prevent such occurrences from the perspective of nursing care providers.	Qualitative study	Nursing staff (n=23, twelve nursing assistants and eleven qualified nurses with three in managerial positions) from three nursing homes (n=12), one inpatient geriatric center (n=7), and the regional home care provider (n=4)	Purposive sampling	Abuse (not limited to a specific type)	Structured interview	Thematic analysis	Not applicable	Not applicable	Not applicable	Not applicable	Not applicable	Changes at the macro level of institution: - Hiring more and qualified personnel - Hire more staff/improving image of nurses to recruit personnel - Active management to ensure quick response to elder abuse and neglect and encourage supportive team culture Changes at the micro-level of nursing care providers: - Learn from one another and ability to discuss problem openly - Continuing education and…
